# Supplementary material for: Structural basis for substrate specificity and catalysis of α1,6-fucosyltransferase
Source: Nat Commun. 2020 Feb 20;11:973. doi: 10.1038/s41467-020-14794-z (PMC7033129; doi:10.1038/s41467-020-14794-z)
Supplement: Supplementary file 4 — Source Data [file 41467_2020_14794_MOESM4_ESM.xlsx]

## Sheet: 650 nM FUT8
Glycan	RFU
1	140
1	560
1	340
1	304	336	172.851
2	181
2	117
2	190
2	212	175	40.8003
3	63014					Average	SD
3	62690				1	336	172.851
3	62607				2	175	40.8003
3	61966	62569.2	438.831		3	62569.2	40.8003
4	125				4	112.75	21.3288
4	82				5	60256.5	352.956
4	129				6	50397.5	1363.23
4	115	112.75	21.3288		7	1424.75	207.291
5	60426				8	59314.2	1840.94
5	59939				9	33106.8	13584.8
5	59989				10	61921.2	1286.2
5	60672	60256.5	352.956		11	59720.8	667.779
6	49072				12	61129	156.759
6	49382				13	44961.2	2230.98
6	51415				14	51664	21976
6	51721	50397.5	1363.23		15	61449.2	572.941
7	1630				16	60801.5	2448.21
7	1449				17	42809.2	4453.76
7	1483				18	61039.2	553.533
7	1137	1424.75	207.291		19	62386	2359.29
8	57722				20	63046.8	222.43
8	58015				21	53150.5	6115.77
8	61699				22	406.25	961.357
8	59821	59314.2	1840.94		23	1911	3026.81
9	42789				24	2708	2537.53
9	21699				25	213.5	72.298
9	21158				26	1923	203.204
9	46781	33106.8	13584.8		27	164.25	196.908
10	63847				28	2192.5	87.0804
10	61214				29	56	47.8818
10	61235				30	43082.8	5401.41
10	61389	61921.2	1286.2		31	57977.2	2584.66
11	60647				32	58647.8	763.459
11	59216				33	53447.8	4833.96
11	59249				34	59495	344.7
11	59771	59720.8	667.779		35	59307.2	2614.01
12	61203				36	54354.8	10068.8
12	61281				37	60443.8	664.22
12	61115				38	62967	1928.74
12	60917	61129	156.759		39	225	139.838
13	45334				40	-53.75	876.81
13	44207				41	1347	1807.92
13	42492				42	3903.5	2453.41
13	47812	44961.2	2230.98		43	123.75	74.0962
14	18701				44	72.25	54.9629
14	62701				45	117	128.732
14	62422				46	32.5	1.29099
14	62832	51664	21976		47	56394.5	2673.33
15	62006				48	59254	1713.95
15	61505				49	46296.5	5188.86
15	61635				50	20363.8	1347.12
15	60651	61449.2	572.941		51	48449	1071.69
16	60791				52	16971.8	1018.62
16	59206				53	8242.5	395.714
16	58945				54	55564.5	683.492
16	64264	60801.5	2448.21		55	60821	2431.59
17	46184				56	59537.2	1418.85
17	43046				57	60094	835.06
17	45561				58	1003.75	646.308
17	36446	42809.2	4453.76		59	2074	1539.67
18	61826				60	945	796.472
18	60601				61	612.75	1006.79
18	61019				62	3.25	45.3679
18	60711	61039.2	553.533		63	212.75	110.022
19	64230				64	61945.2	1934.95
19	64619				65	60072.8	845.117
19	60372				66	47313.5	1205.86
19	60323	62386	2359.29		67	54426.5	5939.4
20	63153				68	55443	4055.63
20	62830				69	57440.2	910.441
20	62897				70	61848.5	704.944
20	63307	63046.8	222.43		71	59264.8	1060.41
21	55305				72	49355.5	1934.71
21	57387				73	58785.5	3409.11
21	55837				74	60657.8	1002.2
21	44073	53150.5	6115.77		75	59907	1025.15
22	165				76	58685.5	1161.56
22	76				77	57235.5	2928.5
22	1797				78	56894.5	1904.14
22	-413	406.25	961.357		79	62113.5	1815.49
23	2057				80	62929.8	991.299
23	6033				81	24.75	2.21736
23	-1049				82	63591.5	522.73
23	603	1911	3026.81		83	60011.2	1128.79
24	2705				84	62167.8	417.155
24	6267				85	59869.8	631.204
24	525				86	60450.5	2737.54
24	1335	2708	2537.53		87	59787.2	1024.3
25	216				88	33814.5	3754.17
25	300				89	55863.2	1817.97
25	215				90	62463.5	2169.89
25	123	213.5	72.298		91	51403.8	516.261
26	1794				92	60236.5	1380.3
26	1824				93	52.5	34.3754
26	1848				94	59018.8	1113.73
26	2226	1923	203.204		95	72.5	51.3128
27	450				96	100	34.1858
27	7				97	130.5	23.6291
27	129				98	185.25	53.0684
27	71	164.25	196.908		99	111.25	26.9119
28	2300				100	117.25	4.19325
28	2087				101	95	26.8701
28	2186				102	110.5	38.092
28	2197	2192.5	87.0804		103	59970.2	1369.89
29	31				104	143.75	44.6197
29	56				105	74.5	18.6458
29	14				106	227.5	22.1284
29	123	56	47.8818		107	57105.5	572.148
30	43838				108	60112.2	2588.15
30	46708				109	60432	1112.84
30	35226				110	57.25	29.5677
30	46559	43082.8	5401.41		111	33.5	13.404
31	61237				112	60189	1418.95
31	58084				113	60102	643.626
31	54927				114	48215.2	5441.7
31	57661	57977.2	2584.66		115	61110.8	2690.69
32	58027				116	59090.5	1592.09
32	57975				117	61527.8	1539.17
32	59102				118	573	14.0949
32	59487	58647.8	763.459		119	34.5	4.79583
33	55465				120	166.25	10.7819
33	54972				121	60023	827.423
33	57036				122	60809.5	1932.69
33	46318	53447.8	4833.96		123	61309.8	474.395
34	59534				124	59760.2	666.419
34	58998				125	61593.8	2113.5
34	59763				126	319	8.20569
34	59685	59495	344.7		127	33391.8	405.217
35	57967				128	1730.5	52.5389
35	61468				129	39263.5	1123.2
35	61514				130	61807.8	300.124
35	56280	59307.2	2614.01		131	61169.8	4600.55
36	40650				132	61847.2	751.106
36	61932				133	63259.8	485.027
36	61898				134	53763.2	5435.43
36	52939	54354.8	10068.8		135	20092.5	710.651
37	61337
37	60548
37	59852
37	60038	60443.8	664.22
38	60116
38	64376
38	63629
38	63747	62967	1928.74
39	135
39	429
39	133
39	203	225	139.838
40	62
40	556
40	494
40	-1327	-53.75	876.81
41	-233
41	881
41	789
41	3951	1347	1807.92
42	1345
42	6600
42	5289
42	2380	3903.5	2453.41
43	49
43	79
43	154
43	213	123.75	74.0962
44	-7
44	97
44	118
44	81	72.25	54.9629
45	308
45	32
45	50
45	78	117	128.732
46	34
46	32
46	33
46	31	32.5	1.29099
47	52586
47	57190
47	56962
47	58840	56394.5	2673.33
48	57098
48	61273
48	59521
48	59124	59254	1713.95
49	53116
49	47071
49	40945
49	44054	46296.5	5188.86
50	19227
50	21807
50	21216
50	19205	20363.8	1347.12
51	48316
51	49518
51	47020
51	48942	48449	1071.69
52	15703
52	16592
52	17802
52	17790	16971.8	1018.62
53	7744
53	8429
53	8661
53	8136	8242.5	395.714
54	56490
54	55603
54	55281
54	54884	55564.5	683.492
55	57182
55	62169
55	62131
55	61802	60821	2431.59
56	58507
56	60519
56	60978
56	58145	59537.2	1418.85
57	61322
57	59462
57	59737
57	59855	60094	835.06
58	444
58	500
58	1781
58	1290	1003.75	646.308
59	3216
59	1146
59	3536
59	398	2074	1539.67
60	1937
60	465
60	161
60	1217	945	796.472
61	2111
61	291
61	8
61	41	612.75	1006.79
62	62
62	-47
62	8
62	-10	3.25	45.3679
63	50
63	249
63	260
63	292	212.75	110.022
64	59084
64	63326
64	62832
64	62539	61945.2	1934.95
65	61294
65	59497
65	59986
65	59514	60072.8	845.117
66	48374
66	47339
66	45620
66	47921	47313.5	1205.86
67	60425
67	46228
67	55852
67	55201	54426.5	5939.4
68	50400
68	56193
68	54931
68	60248	55443	4055.63
69	56727
69	57129
69	57129
69	58776	57440.2	910.441
70	62381
70	61595
70	60966
70	62452	61848.5	704.944
71	57895
71	60474
71	59240
71	59450	59264.8	1060.41
72	51630
72	49332
72	46903
72	49557	49355.5	1934.71
73	56144
73	62581
73	60740
73	55677	58785.5	3409.11
74	62075
74	60505
74	60327
74	59724	60657.8	1002.2
75	61040
75	59113
75	60506
75	58969	59907	1025.15
76	60090
76	58332
76	58996
76	57324	58685.5	1161.56
77	53095
77	58296
77	57610
77	59941	57235.5	2928.5
78	57308
78	54455
78	56745
78	59070	56894.5	1904.14
79	61341
79	64104
79	59990
79	63019	62113.5	1815.49
80	63778
80	62909
80	63487
80	61545	62929.8	991.299
81	26
81	27
81	24
81	22	24.75	2.21736
82	64187
82	63360
82	63825
82	62994	63591.5	522.73
83	61431
83	59849
83	58679
83	60086	60011.2	1128.79
84	62762
84	61967
84	61811
84	62131	62167.8	417.155
85	60796
85	59676
85	59378
85	59629	59869.8	631.204
86	61135
86	59305
86	63890
86	57472	60450.5	2737.54
87	58364
87	60700
87	59761
87	60324	59787.2	1024.3
88	37178
88	28555
88	35631
88	33894	33814.5	3754.17
89	56804
89	54590
89	57947
89	54112	55863.2	1817.97
90	59223
90	63475
90	63820
90	63336	62463.5	2169.89
91	52135
91	51062
91	51019
91	51399	51403.8	516.261
92	58537
92	60470
92	61891
92	60048	60236.5	1380.3
93	19
93	27
93	78
93	86	52.5	34.3754
94	59622
94	58115
94	58052
94	60286	59018.8	1113.73
95	140
95	18
95	78
95	54	72.5	51.3128
96	49
96	114
96	122
96	115	100	34.1858
97	139
97	157
97	101
97	125	130.5	23.6291
98	261
98	150
98	183
98	147	185.25	53.0684
99	134
99	125
99	73
99	113	111.25	26.9119
100	116
100	113
100	123
100	117	117.25	4.19325
101	86
101	78
101	81
101	135	95	26.8701
102	87
102	120
102	75
102	160	110.5	38.092
103	57981
103	60795
103	60949
103	60156	59970.2	1369.89
104	146
104	177
104	172
104	80	143.75	44.6197
105	47
105	87
105	79
105	85	74.5	18.6458
106	225
106	256
106	227
106	202	227.5	22.1284
107	57955
107	56750
107	56936
107	56781	57105.5	572.148
108	62312
108	61250
108	56395
108	60492	60112.2	2588.15
109	61861
109	60766
109	59489
109	59612	60432	1112.84
110	28
110	96
110	63
110	42	57.25	29.5677
111	19
111	29
111	35
111	51	33.5	13.404
112	58153
112	61175
112	61145
112	60283	60189	1418.95
113	60948
113	59837
113	60191
113	59432	60102	643.626
114	52217
114	41373
114	46321
114	52950	48215.2	5441.7
115	57182
115	62730
115	62971
115	61560	61110.8	2690.69
116	61376
116	58836
116	57719
116	58431	59090.5	1592.09
117	59241
117	62026
117	62299
117	62545	61527.8	1539.17
118	576
118	570
118	590
118	556	573	14.0949
119	35
119	41
119	32
119	30	34.5	4.79583
120	162
120	176
120	174
120	153	166.25	10.7819
121	61263
121	59644
121	59561
121	59624	60023	827.423
122	59186
122	62063
122	62856
122	59133	60809.5	1932.69
123	61924
123	60769
123	61310
123	61236	61309.8	474.395
124	60718
124	59529
124	59176
124	59618	59760.2	666.419
125	61911
125	64420
125	59591
125	60453	61593.8	2113.5
126	309
126	318
126	320
126	329	319	8.20569
127	33916
127	33473
127	32971
127	33207	33391.8	405.217
128	1763
128	1659
128	1724
128	1776	1730.5	52.5389
129	38557
129	38057
129	40229
129	40211	39263.5	1123.2
130	62051
130	62051
130	61694
130	61435	61807.8	300.124
131	63646
131	63558
131	54275
131	63200	61169.8	4600.55
132	62863
132	61292
132	61266
132	61968	61847.2	751.106
133	63916
133	62758
133	63258
133	63107	63259.8	485.027
134	55625
134	57919
134	55744
134	45765	53763.2	5435.43
135	19566
135	21092
135	19604
135	20108	20092.5	710.651

## Sheet: 3.25 uMFUT8
Glycan	RFU
1	771
1	581
1	452
1	370	543.5	174.773
2	124
2	187
2	196
2	182	172.25	32.6841
3	60101					Average	SD
3	59614				1	543.5	174.773
3	60031				2	172.25	32.6841
3	60181	59981.8	252.71		3	59981.8	32.6841
4	127				4	132.5	8.96289
4	138				5	62176.8	606.922
4	123				6	57274	787.123
4	142	132.5	8.96289		7	1727.75	513.284
5	62379				8	62295.5	478.706
5	62659				9	48352	704.903
5	62381				10	60652.8	1076.15
5	61288	62176.8	606.922		11	61271.5	869.768
6	56316				12	61612.2	366.331
6	57620				13	48485.8	3056.3
6	57017				14	62436.5	1381.15
6	58143	57274	787.123		15	62401.5	172.322
7	961				16	59802.8	779.966
7	1986				17	35547	17418.8
7	2039				18	61314.2	150.067
7	1925	1727.75	513.284		19	61441.8	2003.16
8	62243				20	63845.5	231.065
8	62637				21	55222.5	3542.44
8	62664				22	72.75	25.5131
8	61638	62295.5	478.706		23	233.75	176.783
9	48392				24	3534.75	116.168
9	47383				25	294.75	142.31
9	48573				26	2401	177.379
9	49060	48352	704.903		27	42.25	6.99405
10	60184				28	3496.75	290.299
10	61675				29	25	64.1872
10	61390				30	47750.5	1817.8
10	59362	60652.8	1076.15		31	61116.5	548.091
11	62472				32	61986.5	475.816
11	60450				33	58140.8	2219.85
11	60880				34	58928.8	777.877
11	61284	61271.5	869.768		35	61402.8	98.9592
12	61988				36	42520.5	20002.4
12	61169				37	60008.5	307.82
12	61469				38	63126.8	721.894
12	61823	61612.2	366.331		39	137.25	8.22091
13	50218				40	44.25	10.0125
13	49964				41	114.25	35.1509
13	49854				42	749.75	601.61
13	43907	48485.8	3056.3		43	202.25	254.214
14	63437				44	145.5	146.088
14	62283				45	88	18.9209
14	60540				46	81.75	85.4298
14	63486	62436.5	1381.15		47	57224.5	1997.59
15	62257				48	62712.5	625.996
15	62263				49	59314.5	1496.33
15	62610				50	36326.8	462.212
15	62476	62401.5	172.322		51	61262.8	462.171
16	58785				52	29017	1732.19
16	60305				53	20260.8	937.883
16	59611				54	55945.5	1296.45
16	60510	59802.8	779.966		55	60895	1815.59
17	46749				56	61303.2	1758.8
17	43386				57	61181.5	405.992
17	42489				58	600.25	63.1315
17	9564	35547	17418.8		59	449	429.035
18	61264				60	51.5	35.8004
18	61398				61	28	79.9625
18	61467				62	39.25	46.0534
18	61128	61314.2	150.067		63	296.75	76.6437
19	60334				64	62901.8	296.785
19	64425				65	59959	2530.86
19	60228				66	49244.5	977.546
19	60780	61441.8	2003.16		67	59916.2	1319.67
20	63540				68	59961	633.466
20	63927				69	60598.5	808.209
20	64090				70	59807.8	2389.63
20	63825	63845.5	231.065		71	56991.5	1025.37
21	59931				72	41852	7078.84
21	52023				73	58071.8	3247.82
21	55900				74	59050.5	962.852
21	53036	55222.5	3542.44		75	60208	466.552
22	45				76	59952.5	692.094
22	60				77	62267.8	655.495
22	83				78	58397.5	800.518
22	103	72.75	25.5131		79	61596.5	2581.9
23	182				80	62110	296.97
23	150				81	80.75	110.72
23	108				82	63418.5	405.35
23	495	233.75	176.783		83	59615	1036.65
24	3705				84	62126	761.106
24	3461				85	61618	226.221
24	3513				86	58878	1125.65
24	3460	3534.75	116.168		87	59814.2	590.314
25	296				88	33645.5	3127.31
25	233				89	54587	1422.92
25	491				90	61505	2774.19
25	159	294.75	142.31		91	37638.5	11509.4
26	2337				92	59525.5	572.681
26	2564				93	21	24.2899
26	2180				94	58206.8	2199.23
26	2523	2401	177.379		95	185.75	266.942
27	41				96	138.75	99.8178
27	49				97	315.5	72.9817
27	33				98	378.75	208.178
27	46	42.25	6.99405		99	53.75	5.85235
28	3299				100	259.5	272.468
28	3197				101	240.25	101.808
28	3738				102	152.5	164.466
28	3753	3496.75	290.299		103	59661.2	1678.42
29	-31				104	542.5	379.143
29	-13				105	187	131.537
29	31				106	323	103.849
29	113	25	64.1872		107	56914.8	457.308
30	49801				108	59596.5	1242.8
30	47562				109	60660.8	809.419
30	48223				110	560.75	449.696
30	45416	47750.5	1817.8		111	139.75	175.849
31	61827				112	60947.5	932.463
31	60739				113	59077	1956.66
31	60635				114	48585.8	3833.6
31	61265	61116.5	548.091		115	59818	3570.56
32	62102				116	57787	1451.28
32	62094				117	61916.8	507.838
32	62436				118	545.5	45.3321
32	61314	61986.5	475.816		119	229.75	432.175
33	60935				120	218.5	59.1072
33	58336				121	58787.2	736.822
33	55535				122	57732.5	1283.57
33	57757	58140.8	2219.85		123	60832.5	424.68
34	58818				124	62749	624.011
34	60003				125	60591.2	151.139
34	58751				126	1589.25	377.432
34	58143	58928.8	777.877		127	34685.5	904.684
35	61512				128	2511.5	480.904
35	61295				129	46504	3585.39
35	61348				130	61995.2	545.005
35	61456	61402.8	98.9592		131	55388.2	16364.5
36	57050				132	62201.8	302.801
36	28892				133	63250.8	187.349
36	22032				134	54759.2	1644.03
36	62108	42520.5	20002.4		135	20815.2	565.351
37	59783
37	59713
37	60341
37	60197	60008.5	307.82
38	63942
38	63281
38	62192
38	63092	63126.8	721.894
39	128
39	137
39	136
39	148	137.25	8.22091
40	34
40	43
40	58
40	42	44.25	10.0125
41	126
41	143
41	63
41	125	114.25	35.1509
42	1640
42	571
42	458
42	330	749.75	601.61
43	209
43	-7
43	558
43	49	202.25	254.214
44	81
44	57
44	80
44	364	145.5	146.088
45	94
45	83
45	110
45	65	88	18.9209
46	9
46	201
46	33
46	84	81.75	85.4298
47	55291
47	55750
47	59283
47	58574	57224.5	1997.59
48	63235
48	63172
48	62545
48	61898	62712.5	625.996
49	60457
49	60737
49	57810
49	58254	59314.5	1496.33
50	36802
50	36480
50	36324
50	35701	36326.8	462.212
51	61821
51	60736
51	61407
51	61087	61262.8	462.171
52	30503
52	30531
52	27494
52	27540	29017	1732.19
53	19810
53	19165
53	20894
53	21174	20260.8	937.883
54	57017
54	55544
54	56935
54	54286	55945.5	1296.45
55	58312
55	61223
55	61490
55	62555	60895	1815.59
56	62795
56	58766
56	61638
56	62014	61303.2	1758.8
57	61699
57	61187
57	61132
57	60708	61181.5	405.992
58	684
58	614
58	552
58	551	600.25	63.1315
59	228
59	259
59	217
59	1092	449	429.035
60	38
60	105
60	31
60	32	51.5	35.8004
61	18
61	-27
61	-23
61	144	28	79.9625
62	3
62	106
62	16
62	32	39.25	46.0534
63	364
63	338
63	295
63	190	296.75	76.6437
64	63034
64	62608
64	63254
64	62711	62901.8	296.785
65	59165
65	63690
65	58071
65	58910	59959	2530.86
66	47806
66	49592
66	49588
66	49992	49244.5	977.546
67	61773
67	58824
67	59152
67	59916	59916.2	1319.67
68	60907
68	59569
68	59714
68	59654	59961	633.466
69	61575
69	60648
69	59597
69	60574	60598.5	808.209
70	62097
70	60125
70	56456
70	60553	59807.8	2389.63
71	57798
71	56771
71	55630
71	57767	56991.5	1025.37
72	45094
72	46095
72	31261
72	44958	41852	7078.84
73	54496
73	56145
73	60760
73	60886	58071.8	3247.82
74	59106
74	58774
74	58004
74	60318	59050.5	962.852
75	60019
75	59729
75	60255
75	60829	60208	466.552
76	59676
76	60878
76	60011
76	59245	59952.5	692.094
77	62503
77	63055
77	61543
77	61970	62267.8	655.495
78	59506
78	57599
78	58306
78	58179	58397.5	800.518
79	64199
79	60285
79	58641
79	63261	61596.5	2581.9
80	62394
80	62276
80	62051
80	61719	62110	296.97
81	245
81	35
81	40
81	3	80.75	110.72
82	63934
82	63148
82	63047
82	63545	63418.5	405.35
83	59773
83	58699
83	61012
83	58976	59615	1036.65
84	63140
84	61933
84	61306
84	62125	62126	761.106
85	61870
85	61748
85	61418
85	61436	61618	226.221
86	59897
86	58357
86	57541
86	59717	58878	1125.65
87	60045
87	60034
87	58940
87	60238	59814.2	590.314
88	35565
88	35860
88	29108
88	34049	33645.5	3127.31
89	54274
89	56605
89	53260
89	54209	54587	1422.92
90	63724
90	57461
90	62148
90	62687	61505	2774.19
91	44375
91	23769
91	33013
91	49397	37638.5	11509.4
92	59790
92	60166
92	59290
92	58856	59525.5	572.681
93	10
93	57
93	13
93	4	21	24.2899
94	60263
94	55148
94	58248
94	59168	58206.8	2199.23
95	564
95	51
95	171
95	-43	185.75	266.942
96	80
96	115
96	74
96	286	138.75	99.8178
97	217
97	387
97	309
97	349	315.5	72.9817
98	576
98	85
98	436
98	418	378.75	208.178
99	57
99	56
99	45
99	57	53.75	5.85235
100	63
100	622
100	316
100	37	259.5	272.468
101	259
101	353
101	106
101	243	240.25	101.808
102	6
102	196
102	42
102	366	152.5	164.466
103	60006
103	57204
103	60895
103	60540	59661.2	1678.42
104	77
104	397
104	790
104	906	542.5	379.143
105	231
105	-8
105	246
105	279	187	131.537
106	281
106	368
106	202
106	441	323	103.849
107	57266
107	57017
107	57130
107	56246	56914.8	457.308
108	60800
108	60430
108	59034
108	58122	59596.5	1242.8
109	59651
109	61630
109	60734
109	60628	60660.8	809.419
110	1133
110	603
110	464
110	43	560.75	449.696
111	4
111	140
111	388
111	27	139.75	175.849
112	62273
112	60875
112	60146
112	60496	60947.5	932.463
113	60036
113	60534
113	59531
113	56207	59077	1956.66
114	50890
114	42887
114	49762
114	50804	48585.8	3833.6
115	56831
115	62599
115	63205
115	56637	59818	3570.56
116	58524
116	58333
116	58671
116	55620	57787	1451.28
117	62236
117	62052
117	62214
117	61165	61916.8	507.838
118	581
118	527
118	490
118	584	545.5	45.3321
119	27
119	99
119	-76
119	869	229.75	432.175
120	186
120	217
120	302
120	169	218.5	59.1072
121	58532
121	59468
121	59285
121	57864	58787.2	736.822
122	57430
122	56946
122	59626
122	56928	57732.5	1283.57
123	60647
123	61305
123	60341
123	61037	60832.5	424.68
124	63059
124	62841
124	63249
124	61847	62749	624.011
125	60679
125	60571
125	60387
125	60728	60591.2	151.139
126	1401
126	2140
126	1515
126	1301	1589.25	377.432
127	35057
127	33360
127	35392
127	34933	34685.5	904.684
128	3148
128	2571
128	2310
128	2017	2511.5	480.904
129	41660
129	46636
129	47449
129	50271	46504	3585.39
130	62791
130	61629
130	61906
130	61655	61995.2	545.005
131	63891
131	63215
131	30845
131	63602	55388.2	16364.5
132	62641
132	62008
132	61994
132	62164	62201.8	302.801
133	63035
133	63326
133	63174
133	63468	63250.8	187.349
134	55526
134	54816
134	56242
134	52453	54759.2	1644.03
135	20487
135	21400
135	21175
135	20199	20815.2	565.351

## Sheet: pre FUT8
Glycan	RFU
1	93
1	125
1	147
1	88	113.25	27.8373
2	403
2	331
2	594
2	318	411.5	127.281
3	222					Average	SD
3	44				1	113.25	27.8373
3	35				2	411.5	127.281
3	99	100	86.1123		3	100	127.281
4	111				4	210	156.774
4	184				5	1053.5	1959.03
4	439				6	89.25	66.4198
4	106	210	156.774		7	53.75	37.5799
5	15				8	61047.2	859.153
5	9				9	45499	1971.59
5	3989				10	60259.2	310.642
5	201	1053.5	1959.03		11	56180.2	2766.22
6	161				12	60230.5	814.439
6	26				13	38049.8	2036.23
6	40				14	61891.2	1006.69
6	130	89.25	66.4198		15	62164.2	305.347
7	38				16	60805	2251.12
7	110				17	44711.8	4082.85
7	32				18	60486.8	338.483
7	35	53.75	37.5799		19	61702.2	2332.14
8	62144				20	62236.2	1528.65
8	60690				21	49006.8	9526.63
8	61230				22	57.75	7.18215
8	60125	61047.2	859.153		23	1039.5	1845.34
9	45587				24	213	35.6745
9	48026				25	251.25	125.768
9	43230				26	116.5	97.1133
9	45153	45499	1971.59		27	29	16.5731
10	59910				28	82	3.16228
10	60666				29	135.25	87.2902
10	60216				30	48978.2	1538.21
10	60245	60259.2	310.642		31	60136.5	576.549
11	59924				32	61658	629.951
11	56434				33	57047.2	1217.58
11	53516				34	56160.8	3540.92
11	54847	56180.2	2766.22		35	59758.2	606.461
12	59211				36	58474.8	4234.69
12	59938				37	57178.2	4217.23
12	60840				38	63679	519.988
12	60933	60230.5	814.439		39	144	54.8999
13	40249				40	58	88.0265
13	38936				41	909	1720.84
13	35493				42	40.5	33.7688
13	37521	38049.8	2036.23		43	65	65
14	61511				44	112.5	95.2383
14	62261				45	58.5	2.64575
14	60722				46	26	5.83095
14	63071	61891.2	1006.69		47	186.5	117.418
15	62133				48	53	4.76095
15	62462				49	159.25	19.6363
15	61753				50	112.5	114.092
15	62309	62164.2	305.347		51	61.5	41.2513
16	60505				52	257.25	245.648
16	64062				53	149.25	70.3628
16	59069				54	28.5	14.5717
16	59584	60805	2251.12		55	34	46.7547
17	48873				56	129.5	80.6825
17	47561				57	26.5	10.9087
17	41231				58	55.5	11.8462
17	41182	44711.8	4082.85		59	261.5	221.173
18	60925				60	22.5	43.1625
18	60465				61	36.25	16.2763
18	60099				62	65.5	57.8763
18	60458	60486.8	338.483		63	72.25	8.01561
19	63199				64	62527.2	212.384
19	59451				65	58724.2	909.644
19	64168				66	42686.5	2756.14
19	59991	61702.2	2332.14		67	59847	2381.06
20	63285				68	60696.8	1017.23
20	63319				69	60367.5	1399.95
20	62281				70	56496	1830.01
20	60060	62236.2	1528.65		71	45520.2	8503.56
21	57371				72	43239.2	255.052
21	40392				73	58402.5	1349.19
21	57134				74	57978.5	1108.17
21	41130	49006.8	9526.63		75	58847.5	934.686
22	47				76	59198.2	217.44
22	61				77	61560.2	876.272
22	62				78	59678.8	914.957
22	61	57.75	7.18215		79	62785.8	205.576
23	249				80	58624.8	3905.37
23	62				81	15	2.16025
23	3804				82	63340.8	219.923
23	43	1039.5	1845.34		83	58677.5	1201.4
24	215				84	61333.5	593.355
24	195				85	60315	644.61
24	180				86	59667.5	1770.87
24	262	213	35.6745		87	61289.8	945.949
25	269				88	14292.8	1897.7
25	418				89	51808	4300.21
25	125				90	61877.2	456.397
25	193	251.25	125.768		91	49134.8	855.551
26	67				92	59624.5	748.501
26	54				93	17.5	8.42615
26	84				94	58756.2	1201.83
26	261	116.5	97.1133		95	272	257.629
27	25				96	231.25	171.653
27	15				97	175	29.8552
27	23				98	261.25	138.498
27	53	29	16.5731		99	59.75	14.2449
28	86				100	89.5	5.25991
28	83				101	139	69.7089
28	80				102	95.75	33.5099
28	79	82	3.16228		103	58480.8	1992.68
29	98				104	128.25	251.86
29	87				105	171.25	119.07
29	90				106	163	75.6307
29	266	135.25	87.2902		107	56172.5	957.234
30	49548				108	59200.5	306.909
30	49628				109	60929.2	2074.91
30	50043				110	94.5	62.2281
30	46694	48978.2	1538.21		111	644.25	1125.88
31	60723				112	58865	2170.89
31	59343				113	60158.5	2326.92
31	60273				114	52327.8	2232.99
31	60207	60136.5	576.549		115	59546.8	3199.45
32	61813				116	59494.5	2542.93
32	61619				117	59555	2974.3
32	60839				118	565.75	35.985
32	62361	61658	629.951		119	32	15.2315
33	57562				120	198.5	20.4695
33	55583				121	60576.2	191.294
33	56631				122	58946.5	2733.11
33	58413	57047.2	1217.58		123	61562.2	595.185
34	58420				124	61303	2434.76
34	56939				125	61618.8	1708.93
34	50948				126	140.75	15.7771
34	58336	56160.8	3540.92		127	44.5	7.76745
35	60666				128	364.75	10.0125
35	59407				129	22.5	12.6886
35	59456				130	62393.5	101.487
35	59504	59758.2	606.461		131	62027	721.991
36	61456				132	61223.8	655.806
36	60163				133	63107.5	576.076
36	60087				134	54731.2	3452.28
36	52193	58474.8	4234.69		135	24267.8	510.034
37	51406
37	56801
37	60955
37	59551	57178.2	4217.23
38	64079
38	62955
38	63648
38	64034	63679	519.988
39	225
39	128
39	104
39	119	144	54.8999
40	17
40	190
40	12
40	13	58	88.0265
41	40
41	82
41	3490
41	24	909	1720.84
42	20
42	82
42	7
42	53	40.5	33.7688
43	9
43	22
43	49
43	180	65	78.4559
44	127
44	19
44	239
44	65	112.5	95.2383
45	59
45	57
45	62
45	56	58.5	2.64575
46	21
46	21
46	30
46	32	26	5.83095
47	121
47	142
47	362
47	121	186.5	117.418
48	50
48	52
48	50
48	60	53	4.76095
49	171
49	174
49	131
49	161	159.25	19.6363
50	158
50	168
50	-58
50	182	112.5	114.092
51	36
51	72
51	115
51	23	61.5	41.2513
52	273
52	599
52	72
52	85	257.25	245.648
53	187
53	44
53	189
53	177	149.25	70.3628
54	19
54	50
54	25
54	20	28.5	14.5717
55	7
55	104
55	11
55	14	34	46.7547
56	77
56	244
56	128
56	69	129.5	80.6825
57	39
57	13
57	30
57	24	26.5	10.9087
58	59
58	64
58	61
58	38	55.5	11.8462
59	113
59	101
59	576
59	256	261.5	221.173
60	18
60	-15
60	84
60	3	22.5	43.1625
61	31
61	31
61	60
61	23	36.25	16.2763
62	57
62	-11
62	124
62	92	65.5	57.8763
63	74
63	74
63	61
63	80	72.25	8.01561
64	62507
64	62481
64	62816
64	62305	62527.2	212.384
65	59266
65	58596
65	57496
65	59539	58724.2	909.644
66	46085
66	41699
66	39563
66	43399	42686.5	2756.14
67	59357
67	63333
67	58096
67	58602	59847	2381.06
68	60005
68	60842
68	59862
68	62078	60696.8	1017.23
69	62119
69	60358
69	60301
69	58692	60367.5	1399.95
70	57817
70	58146
70	55774
70	54247	56496	1830.01
71	55199
71	46352
71	34463
71	46067	45520.2	8503.56
72	43358
72	43482
72	43227
72	42890	43239.2	255.052
73	56415
73	59366
73	58744
73	59085	58402.5	1349.19
74	57465
74	57944
74	56974
74	59531	57978.5	1108.17
75	58300
75	59747
75	57820
75	59523	58847.5	934.686
76	59518
76	59044
76	59083
76	59148	59198.2	217.44
77	62494
77	60559
77	61132
77	62056	61560.2	876.272
78	60439
78	59474
78	60333
78	58469	59678.8	914.957
79	62910
79	62993
79	62702
79	62538	62785.8	205.576
80	62414
80	61246
80	56830
80	54009	58624.8	3905.37
81	17
81	15
81	16
81	12	15	2.16025
82	63641
82	63368
82	63194
82	63160	63340.8	219.923
83	59452
83	57743
83	57565
83	59950	58677.5	1201.4
84	60469
84	61681
84	61427
84	61757	61333.5	593.355
85	60890
85	59949
85	59594
85	60827	60315	644.61
86	61920
86	57774
86	60073
86	58903	59667.5	1770.87
87	61028
87	61296
87	60281
87	62554	61289.8	945.949
88	17012
88	12790
88	13231
88	14138	14292.8	1897.7
89	45718
89	55692
89	52252
89	53570	51808	4300.21
90	61422
90	62091
90	62412
90	61584	61877.2	456.397
91	49261
91	48037
91	49119
91	50122	49134.8	855.551
92	60660
92	58934
92	59642
92	59262	59624.5	748.501
93	23
93	26
93	13
93	8	17.5	8.42615
94	59930
94	57075
94	59017
94	59003	58756.2	1201.83
95	179
95	624
95	271
95	14	272	257.629
96	58
96	118
96	422
96	327	231.25	171.653
97	147
97	206
97	152
97	195	175	29.8552
98	422
98	219
98	309
98	95	261.25	138.498
99	44
99	75
99	68
99	52	59.75	14.2449
100	94
100	84
100	86
100	94	89.5	5.25991
101	75
101	92
101	162
101	227	139	69.7089
102	146
102	80
102	79
102	78	95.75	33.5099
103	57327
103	57569
103	57562
103	61465	58480.8	1992.68
104	83
104	472
104	-134
104	92	128.25	251.86
105	86
105	57
105	305
105	237	171.25	119.07
106	219
106	235
106	81
106	117	163	75.6307
107	55277
107	57058
107	55415
107	56940	56172.5	957.234
108	58933
108	58945
108	59395
108	59529	59200.5	306.909
109	61308
109	62487
109	62019
109	57903	60929.2	2074.91
110	19
110	68
110	148
110	143	94.5	62.2281
111	193
111	23
111	2329
111	32	644.25	1125.88
112	58519
112	56966
112	58001
112	61974	58865	2170.89
113	61406
113	57205
113	62513
113	59510	60158.5	2326.92
114	54553
114	53721
114	49647
114	51390	52327.8	2232.99
115	56444
115	57131
115	62405
115	62207	59546.8	3199.45
116	59942
116	57130
116	58027
116	62879	59494.5	2542.93
117	55461
117	62448
117	59569
117	60742	59555	2974.3
118	596
118	592
118	556
118	519	565.75	35.985
119	10
119	34
119	44
119	40	32	15.2315
120	210
120	186
120	177
120	221	198.5	20.4695
121	60414
121	60710
121	60410
121	60771	60576.2	191.294
122	57948
122	56551
122	58417
122	62870	58946.5	2733.11
123	61349
123	61848
123	62209
123	60843	61562.2	595.185
124	59229
124	59162
124	63499
124	63322	61303	2434.76
125	64091
125	60359
125	60608
125	61417	61618.8	1708.93
126	124
126	144
126	161
126	134	140.75	15.7771
127	42
127	48
127	35
127	53	44.5	7.76745
128	371
128	371
128	367
128	350	364.75	10.0125
129	40
129	10
129	22
129	18	22.5	12.6886
130	62468
130	62482
130	62266
130	62358	62393.5	101.487
131	61743
131	61201
131	62886
131	62278	62027	721.991
132	62200
132	61012
132	60849
132	60834	61223.8	655.806
133	63691
133	62869
133	63454
133	62416	63107.5	576.076
134	58967
134	52911
134	51117
134	55930	54731.2	3452.28
135	24988
135	24009
135	23827
135	24247	24267.8	510.034

## Sheet: compilation
				Glycan	AAL pre FUT8		FUT8 650 nM		FUT8 3.25 µM
					Average	SD	Average	SD	Average	SD
				1	113.25	27.8373	336	172.851	543.5	174.773
				2	411.5	127.281	175	40.8003	172.25	32.6841
				3	100	127.281	62569.2	40.8003	59981.8	32.6841
				4	210	156.774	112.75	21.3288	132.5	8.96289
				5	1053.5	1959.03	60256.5	352.956	62176.8	606.922
				6	89.25	66.4198	50397.5	1363.23	57274	787.123
				7	53.75	37.5799	1424.75	207.291	1727.75	513.284
				8	61047.2	859.153	59314.2	1840.94	62295.5	478.706
				9	45499	1971.59	33106.8	13584.8	48352	704.903
				10	60259.2	310.642	61921.2	1286.2	60652.8	1076.15
				11	56180.2	2766.22	59720.8	667.779	61271.5	869.768
				12	60230.5	814.439	61129	156.759	61612.2	366.331
				13	38049.8	2036.23	44961.2	2230.98	48485.8	3056.3
				14	61891.2	1006.69	51664	21976	62436.5	1381.15
				15	62164.2	305.347	61449.2	572.941	62401.5	172.322
				16	60805	2251.12	60801.5	2448.21	59802.8	779.966
				17	44711.8	4082.85	42809.2	4453.76	35547	17418.8
				18	60486.8	338.483	61039.2	553.533	61314.2	150.067
				19	61702.2	2332.14	62386	2359.29	61441.8	2003.16
				20	62236.2	1528.65	63046.8	222.43	63845.5	231.065
				21	49006.8	9526.63	53150.5	6115.77	55222.5	3542.44
				22	57.75	7.18215	406.25	961.357	72.75	25.5131
				23	1039.5	1845.34	1911	3026.81	233.75	176.783
				24	213	35.6745	2708	2537.53	3534.75	116.168
				25	251.25	125.768	213.5	72.298	294.75	142.31
				26	116.5	97.1133	1923	203.204	2401	177.379
				27	29	16.5731	164.25	196.908	42.25	6.99405
				28	82	3.16228	2192.5	87.0804	3496.75	290.299
				29	135.25	87.2902	56	47.8818	25	64.1872
				30	48978.2	1538.21	43082.8	5401.41	47750.5	1817.8
				31	60136.5	576.549	57977.2	2584.66	61116.5	548.091
				32	61658	629.951	58647.8	763.459	61986.5	475.816
				33	57047.2	1217.58	53447.8	4833.96	58140.8	2219.85
				34	56160.8	3540.92	59495	344.7	58928.8	777.877
				35	59758.2	606.461	59307.2	2614.01	61402.8	98.9592
				36	58474.8	4234.69	54354.8	10068.8	42520.5	20002.4
				37	57178.2	4217.23	60443.8	664.22	60008.5	307.82
				38	63679	519.988	62967	1928.74	63126.8	721.894
				39	144	54.8999	225	139.838	137.25	8.22091
				40	58	88.0265	-53.75	876.81	44.25	10.0125
				41	909	1720.84	1347	1807.92	114.25	35.1509
				42	40.5	33.7688	3903.5	2453.41	749.75	601.61
				43	65	65	123.75	74.0962	202.25	254.214
				44	112.5	95.2383	72.25	54.9629	145.5	146.088
				45	58.5	2.64575	117	128.732	88	18.9209
				46	26	5.83095	32.5	1.29099	81.75	85.4298
				47	186.5	117.418	56394.5	2673.33	57224.5	1997.59
				48	53	4.76095	59254	1713.95	62712.5	625.996
				49	159.25	19.6363	46296.5	5188.86	59314.5	1496.33
				50	112.5	114.092	20363.8	1347.12	36326.8	462.212
				51	61.5	41.2513	48449	1071.69	61262.8	462.171
				52	257.25	245.648	16971.8	1018.62	29017	1732.19
				53	149.25	70.3628	8242.5	395.714	20260.8	937.883
				54	28.5	14.5717	55564.5	683.492	55945.5	1296.45
				55	34	46.7547	60821	2431.59	60895	1815.59
				56	129.5	80.6825	59537.2	1418.85	61303.2	1758.8
				57	26.5	10.9087	60094	835.06	61181.5	405.992
				58	55.5	11.8462	1003.75	646.308	600.25	63.1315
				59	261.5	221.173	2074	1539.67	449	429.035
				60	22.5	43.1625	945	796.472	51.5	35.8004
				61	36.25	16.2763	612.75	1006.79	28	79.9625
				62	65.5	57.8763	3.25	45.3679	39.25	46.0534
				63	72.25	8.01561	212.75	110.022	296.75	76.6437
				64	62527.2	212.384	61945.2	1934.95	62901.8	296.785
				65	58724.2	909.644	60072.8	845.117	59959	2530.86
				66	42686.5	2756.14	47313.5	1205.86	49244.5	977.546
				67	59847	2381.06	54426.5	5939.4	59916.2	1319.67
				68	60696.8	1017.23	55443	4055.63	59961	633.466
				69	60367.5	1399.95	57440.2	910.441	60598.5	808.209
				70	56496	1830.01	61848.5	704.944	59807.8	2389.63
				71	45520.2	8503.56	59264.8	1060.41	56991.5	1025.37
				72	43239.2	255.052	49355.5	1934.71	41852	7078.84
				73	58402.5	1349.19	58785.5	3409.11	58071.8	3247.82
				74	57978.5	1108.17	60657.8	1002.2	59050.5	962.852
				75	58847.5	934.686	59907	1025.15	60208	466.552
				76	59198.2	217.44	58685.5	1161.56	59952.5	692.094
				77	61560.2	876.272	57235.5	2928.5	62267.8	655.495
				78	59678.8	914.957	56894.5	1904.14	58397.5	800.518
				79	62785.8	205.576	62113.5	1815.49	61596.5	2581.9
				80	58624.8	3905.37	62929.8	991.299	62110	296.97
				81	15	2.16025	24.75	2.21736	80.75	110.72
				82	63340.8	219.923	63591.5	522.73	63418.5	405.35
				83	58677.5	1201.4	60011.2	1128.79	59615	1036.65
				84	61333.5	593.355	62167.8	417.155	62126	761.106
				85	60315	644.61	59869.8	631.204	61618	226.221
				86	59667.5	1770.87	60450.5	2737.54	58878	1125.65
				87	61289.8	945.949	59787.2	1024.3	59814.2	590.314
				88	14292.8	1897.7	33814.5	3754.17	33645.5	3127.31
				89	51808	4300.21	55863.2	1817.97	54587	1422.92
				90	61877.2	456.397	62463.5	2169.89	61505	2774.19
				91	49134.8	855.551	51403.8	516.261	37638.5	11509.4
				92	59624.5	748.501	60236.5	1380.3	59525.5	572.681
				93	17.5	8.42615	52.5	34.3754	21	24.2899
				94	58756.2	1201.83	59018.8	1113.73	58206.8	2199.23
				95	272	257.629	72.5	51.3128	185.75	266.942
				96	231.25	171.653	100	34.1858	138.75	99.8178
				97	175	29.8552	130.5	23.6291	315.5	72.9817
				98	261.25	138.498	185.25	53.0684	378.75	208.178
				99	59.75	14.2449	111.25	26.9119	53.75	5.85235
				100	89.5	5.25991	117.25	4.19325	259.5	272.468
				101	139	69.7089	95	26.8701	240.25	101.808
				102	95.75	33.5099	110.5	38.092	152.5	164.466
				103	58480.8	1992.68	59970.2	1369.89	59661.2	1678.42
				104	128.25	251.86	143.75	44.6197	542.5	379.143
				105	171.25	119.07	74.5	18.6458	187	131.537
				106	163	75.6307	227.5	22.1284	323	103.849
				107	56172.5	957.234	57105.5	572.148	56914.8	457.308
				108	59200.5	306.909	60112.2	2588.15	59596.5	1242.8
				109	60929.2	2074.91	60432	1112.84	60660.8	809.419
				110	94.5	62.2281	57.25	29.5677	560.75	449.696
				111	644.25	1125.88	33.5	13.404	139.75	175.849
				112	58865	2170.89	60189	1418.95	60947.5	932.463
				113	60158.5	2326.92	60102	643.626	59077	1956.66
				114	52327.8	2232.99	48215.2	5441.7	48585.8	3833.6
				115	59546.8	3199.45	61110.8	2690.69	59818	3570.56
				116	59494.5	2542.93	59090.5	1592.09	57787	1451.28
				117	59555	2974.3	61527.8	1539.17	61916.8	507.838
				118	565.75	35.985	573	14.0949	545.5	45.3321
				119	32	15.2315	34.5	4.79583	229.75	432.175
				120	198.5	20.4695	166.25	10.7819	218.5	59.1072
				121	60576.2	191.294	60023	827.423	58787.2	736.822
				122	58946.5	2733.11	60809.5	1932.69	57732.5	1283.57
				123	61562.2	595.185	61309.8	474.395	60832.5	424.68
				124	61303	2434.76	59760.2	666.419	62749	624.011
				125	61618.8	1708.93	61593.8	2113.5	60591.2	151.139
				126	140.75	15.7771	319	8.20569	1589.25	377.432
				127	44.5	7.76745	33391.8	405.217	34685.5	904.684
				128	364.75	10.0125	1730.5	52.5389	2511.5	480.904
				129	22.5	12.6886	39263.5	1123.2	46504	3585.39
				130	62393.5	101.487	61807.8	300.124	61995.2	545.005
				131	62027	721.991	61169.8	4600.55	55388.2	16364.5
				132	61223.8	655.806	61847.2	751.106	62201.8	302.801
				133	63107.5	576.076	63259.8	485.027	63250.8	187.349
				134	54731.2	3452.28	53763.2	5435.43	54759.2	1644.03
				135	24267.8	510.034	20092.5	710.651	20815.2	565.351
